# Supplementary material for: Transformations of Head Structures During the Larval Development of the Black Soldier Fly Hermetia illucens (Stratiomyidae, Diptera)
Source: J Morphol. 2025 Apr 11;286(4):e70048. doi: 10.1002/jmor.70048 (PMC11992506; doi:10.1002/jmor.70048)
Supplement: Supplementary file 5 — Supporting Data 1 ‐ Larval measurements. [file JMOR-286-e70048-s002.xlsx]

## Sheet: Larval Measurements
ID	Assigned larval stage	Body length [mm]	Head capsule length [mm]
1	7th	17.8	1.16
2	7th	18.6	1.16
3	7th	18.6	1.16
4	7th	18.8	1.16
5	7th	22.1	1.16
6	7th	18.5	1.16
7	7th	18.6	1.16
8	7th	19.5	1.16
9	7th	18.8	1.16
10	7th	19.5	1.16
11	7th	18	1.16
12	7th	19	1.16
13	5th	8.5	1
14	5th	8.7	1
15	5th	6.1	1
16	5th	11.4	1.4
17	5th	8.5	1.1
18	5th	8	1.4
19	5th	9.3	1.4
20	5th	9.7	1.1
21	5th	8	1
22	4th	6.9	0.8
23	5th	11.2	1.4
24	5th	9.6	1.4
25	5th	8.5	1.1
26	5th	11.3	1.1
27	5th	10.4	1.1
28	5th	9	1
29	5th	9.2	1
30	5th	10.1	1
31	4th	6	0.7
32	5th	8.1	1
33	5th	10.2	1.1
34	5th	11.7	1.4
35	5th	8.3	1
36	5th	10.2	1.1
37	5th	10.7	1.1
38	4th	5.7	0.7
39	4th	5.3	0.7
40	4th	5.4	0.7
41	5th	7.8	1
42	5th	10	1.1
43	4th	6.6	0.8
44	4th	6	0.7
45	4th	6.1	0.7
46	5th	7.2	1
47	5th	11.2	1.1
48	5th	10.5	1.1
49	5th	6.2	1
50	5th	9	1.1
51	4th	5.1	0.6
52	5th	10.9	1.1
53	5th	9.8	1
54	4th	5.7	0.7
55	5th	10.6	1.1
56	5th	8.4	1.1
57	5th	8.9	1
58	5th	9.2	1
59	4th	7.5	0.8
60	4th	6	0.7
61	5th	8.3	1
62	5th	12	1.1
63	5th	10.2	1
64	5th	12.1	1.1
65	5th	9.3	1
66	5th	10.2	1.1
67	5th	9.7	1.1
68	5th	9	1
69	5th	11	1
70	4th	4.1	0.6
71	5th	9.1	1
72	5th	11.8	1.1
73	5th	10.6	1.1
74	5th	8.7	1
75	5th	11	1
76	5th	9.8	1
77	5th	9.8	1.1
78	5th	9.2	1.1
79	5th	11.4	1.1
80	4th	6.4	0.8
81	4th	6.5	0.7
82	5th	9.7	1.1
83	5th	10.2	1.1
84	5th	10.5	1.1
85	5th	7.2	1
86	4th	6.2	0.8
87	5th	8.6	1
88	4th	6.1	0.7
89	5th	10.2	1.4
90	5th	11.8	1.4
91	4th	6.6	0.7
92	5th	9.3	1
93	5th	9	1
94	5th	9.9	1.1
95	4th	6.4	0.8
96	5th	9.3	1.1
97	5th	9	1
98	5th	9.3	1
99	5th	7	1
100	4th	6.2	0.7
101	5th	12	1.1
102	4th	5	0.6
103	5th	9.7	1
104	5th	7.5	1
105	5th	9.3	1
106	4th	6.7	0.7
107	5th	9.6	1
108	5th	9.8	1
109	5th	8.5	1
110	5th	6.3	1.1
111	5th	6.8	1
112	5th	11.6	1.4
113	5th	11.4	1.1
114	4th	7.3	0.8
115	5th	9.4	1
116	5th	9.2	1
117	5th	10.4	1.1
118	5th	9	1
119	5th	11.4	1.1
120	5th	9.6	1.1
121	5th	10	1.1
122	5th	9.6	1
123	5th	9.5	1
124	4th	5.5	0.7
125	5th	8.1	1
126	5th	11.5	1.4
127	5th	7.8	1
128	5th	10.4	1.1
129	5th	9.2	1
130	5th	8.1	1
131	5th	10.1	1.4
132	5th	9.7	1.1
133	5th	10.1	1.1
134	5th	11	1.4
135	5th	11.4	1.4
136	5th	10.3	1.1
137	5th	9.7	1.1
138	5th	9	1.1
139	5th	8.1	1.1
140	5th	10	1.1
141	5th	10.8	1.1
142	5th	9.3	1.1
143	5th	10.6	1.1
144	5th	10.7	1.1
145	5th	11.9	1
146	5th	11.5	1.4
147	5th	11.3	1.4
148	5th	10.5	1.1
149	5th	11.9	1
150	5th	10	1
151	5th	8.3	1
152	5th	12.3	1.4
153	5th	8.4	1
154	5th	8.3	1
155	5th	8	1
156	5th	9.8	1.1
157	5th	9.1	1.1
158	5th	11.3	1.1
159	5th	11.2	1.1
160	5th	11.2	1.1
161	5th	9.8	1.1
162	5th	9.5	1.1
163	5th	10.3	1.1
164	5th	10.2	1
165	5th	9.2	1
166	5th	9.1	1
167	5th	9.8	1.1
168	5th	11.3	1.4
169	5th	10	1.1
170	5th	10.2	1.1
171	5th	10	1.1
172	5th	9.2	1.1
173	5th	9.9	1.1
174	5th	11.6	1.3
175	5th	8	1
176	5th	9.2	1
177	5th	11.6	1.1
178	5th	9.1	1.1
179	5th	10	1.1
180	5th	12.6	1.4
181	5th	9.7	1.1
182	5th	8.5	1
183	5th	8.6	1
184	5th	10	1.1
185	5th	10.2	1.1
186	5th	8.7	1
187	5th	8.7	1
188	5th	8.3	1
189	5th	11.5	1.4
190	5th	9	1.1
191	5th	9	1.1
192	5th	8.7	1
193	5th	9.7	1
194	5th	7.6	1
195	5th	10.8	1.1
196	5th	8.4	1
197	5th	7.8	1
198	5th	8.5	1
199	5th	8.8	1
200	5th	8.5	1
201	5th	9.7	1.1
202	5th	9	1
203	5th	10.7	1.1
204	5th	8.4	1
205	5th	9	1.1
206	5th	9.3	1
207	5th	9.6	1.1
208	5th	8.2	1
209	5th	8.9	1
210	5th	9	1
211	5th	8.3	1
212	5th	7.4	1
213	6th	20	1.6
214	7th	18.3	1.3
215	6th	18.5	1.6
216	6th	17.3	1.5
217	6th	20	1.6
218	6th	18	1.6
219	6th	20.8	1.6
220	6th	20.5	1.6
221	6th	17	1.6
222	6th	21.5	1.6
223	6th	17.1	1.6
224	6th	20.3	1.6
225	6th	16.8	1.6
226	6th	19.6	1.6
227	6th	17.8	1.6
228	6th	16.1	1.6
229	6th	17.6	1.6
230	6th	17.8	1.6
231	6th	17.3	1.6
232	6th	17.6	1.5
233	6th	19.8	1.6
234	6th	18.3	1.6
235	6th	16.8	1.6
236	6th	19.5	1.6
237	6th	25	1.6
238	4th	9.4	0.6
239	4th	8.2	0.8
240	4th	6	0.5
241	4th	8.2	0.6
242	4th	8.2	0.8
243	4th	8	0.75
244	4th	6.9	0.6
245	4th	8.4	0.75
246	4th	8	0.65
247	4th	6.4	0.6
248	4th	7.9	0.65
249	4th	8.2	0.8
250	4th	6.4	0.7
251	4th	7.5	0.7
252	4th	6.4	0.75
253	4th	5.4	0.6
254	4th	8.4	0.7
255	4th	5.5	0.7
256	4th	8.1	0.65
257	4th	7.8	0.75
258	4th	6	0.6
259	4th	6.4	0.65
260	4th	9.5	0.8
261	4th	6.7	0.7
262	4th	7	0.7
263	4th	7.2	0.6
264	4th	8.4	0.7
265	4th	7	0.7
266	4th	5.9	0.6
267	4th	8.5	0.7
268	4th	7.8	0.8
269	3rd	4.5	0.4
270	4th	5.8	0.75
271	4th	8.6	0.8
272	4th	7.8	0.7
273	4th	7.9	0.7
274	4th	5.7	0.5
275	4th	7	0.6
276	4th	7.9	0.6
277	3rd	4.6	0.4
278	3rd	4.6	0.4
279	4th	7.4	0.7
280	4th	7.9	0.8
281	4th	4.7	0.5
282	4th	7.1	0.7
283	4th	5.7	0.7
284	4th	7.4	0.6
285	4th	8	0.8
286	4th	4.4	0.5
287	4th	5.8	0.75
288	4th	7.1	0.6
289	4th	7.8	0.7
290	4th	5.7	0.7
291	4th	10.3	0.8
292	4th	6.5	0.6
293	4th	8.1	0.8
294	4th	7.8	0.7
295	4th	8.4	0.8
296	4th	5.4	0.5
297	4th	7.5	0.65
298	4th	7.3	0.7
299	3rd	4.6	0.4
300	4th	9	0.65
301	4th	6	0.7
302	4th	4.5	0.6
303	4th	6.7	0.65
304	4th	4.9	0.5
305	4th	4.7	0.5
306	4th	6.8	0.6
307	4th	5.6	0.6
308	4th	7.7	0.7
309	4th	10.9	0.75
310	4th	4.9	0.5
311	4th	5.6	0.5
312	4th	6.8	0.7
313	4th	6.8	0.6
314	4th	7.2	0.75
315	4th	6.5	0.6
316	4th	7.9	0.6
317	4th	6.7	0.6
318	4th	6.7	0.7
319	4th	6	0.7
320	4th	6.6	0.65
321	4th	5.9	0.6
322	4th	8	0.7
323	4th	5.5	0.65
324	4th	6.8	0.65
325	4th	6.2	0.6
326	4th	8.2	0.7
327	4th	8.6	0.75
328	4th	6.2	0.6
329	4th	6.9	0.7
330	4th	8	0.7
331	4th	7.2	0.7
332	4th	7.4	0.7
333	4th	5.5	0.65
334	4th	6.6	0.7
335	4th	5	0.5
336	4th	6.5	0.6
337	4th	7.9	0.7
338	3rd	5	0.4
339	4th	4.9	0.5
340	4th	8.1	0.8
341	4th	5.4	0.5
342	4th	6.2	0.6
343	4th	7.8	0.7
344	4th	8	0.6
345	4th	6	0.6
346	4th	6	0.5
347	4th	7.4	0.7
348	4th	6.7	0.65
349	4th	6.4	0.7
350	4th	6.8	0.75
351	4th	7.6	0.7
352	4th	7.5	0.6
353	4th	4.7	0.5
354	4th	5.5	0.7
355	4th	6.4	0.6
356	4th	7	0.7
357	4th	7.5	0.7
358	4th	6.9	0.6
359	4th	5.7	0.6
360	4th	6.7	0.6
361	4th	5.7	0.6
362	4th	5.8	0.6
363	4th	4.9	0.6
364	4th	5.1	0.6
365	4th	6.4	0.6
366	4th	6.4	0.6
367	4th	6.5	0.6
368	4th	6.4	0.6
369	4th	6.2	0.6
370	4th	8.9	0.65
371	4th	7.2	0.6
372	4th	7.2	0.7
373	4th	5.4	0.65
374	4th	7.6	0.7
375	4th	5.3	0.5
376	4th	6.2	0.7
377	4th	7.1	0.6
378	4th	9.2	0.8
379	4th	7.7	0.75
380	4th	5.6	0.6
381	4th	6.7	0.6
382	4th	6.3	0.6
383	4th	7	0.7
384	4th	7.1	0.6
385	4th	7.2	0.7
386	4th	4.9	0.6
387	4th	6.9	0.7
388	4th	6.8	0.7
389	4th	6	0.65
390	4th	6.5	0.6
391	4th	6.6	0.6
392	4th	5.7	0.6
393	4th	8	0.6
394	4th	7.6	0.6
395	4th	10	0.8
396	4th	6	0.7
397	4th	5.4	0.5
398	4th	6.5	0.6
399	4th	5.2	0.6
400	4th	7	0.6
401	4th	6	0.6
402	4th	6	0.7
403	4th	6.6	0.6
404	4th	4.5	0.5
405	4th	8.8	0.8
406	4th	4.9	0.6
407	4th	8.6	0.7
408	4th	4.7	0.5
409	4th	6.8	0.7
410	4th	6	0.6
411	4th	7.4	0.7
412	4th	6.7	0.65
413	4th	6.5	0.6
414	5th	10.2	0.9
415	4th	7.3	0.8
416	4th	6.5	0.7
417	4th	7.2	0.7
418	4th	6.3	0.5
419	4th	6.6	0.7
420	4th	7	0.7
421	4th	3.7	0.5
422	4th	6.7	0.6
423	4th	6.3	0.7
424	4th	8.2	0.8
425	4th	7.2	0.8
426	4th	6.9	0.7
427	4th	7.1	0.75
428	4th	7	0.7
429	4th	6.9	0.7
430	4th	7.4	0.8
431	4th	6.8	0.7
432	4th	7	0.6
433	4th	6.7	0.7
434	4th	6.5	0.7
435	4th	6.3	0.7
436	4th	6.8	0.7
437	4th	6.5	0.7
438	4th	3.83	0.51
439	3rd	3.19	0.38
440	3rd	3.51	0.44
441	3rd	3.51	0.38
442	3rd	3.51	0.44
443	3rd	3.51	0.38
444	3rd	3.19	0.38
445	4th	4.14	0.51
446	3rd	3.19	0.38
447	3rd	3.51	0.44
448	3rd	2.87	0.38
449	3rd	3.19	0.38
450	3rd	3.19	0.31
451	3rd	3.19	0.38
452	3rd	3.51	0.38
453	3rd	3.19	0.44
454	2nd	2.23	0.25
455	3rd	3.19	0.38
456	3rd	3.19	0.38
457	3rd	3.19	0.38
458	3rd	4.14	0.44
459	3rd	2.87	0.38
460	3rd	3.82	0.44
461	3rd	3.51	0.38
462	3rd	3.51	0.44
463	3rd	3.51	0.38
464	3rd	3.82	0.44
465	3rd	4.14	0.44
466	3rd	3.51	0.38
467	3rd	3.51	0.38
468	3rd	3.51	0.38
469	3rd	3.19	0.38
470	3rd	3.51	0.44
471	3rd	3.19	0.38
472	2nd	2.55	0.31
473	3rd	3.19	0.38
474	3rd	4.14	0.44
475	3rd	3.51	0.38
476	3rd	2.87	0.31
477	3rd	3.51	0.44
478	3rd	3.19	0.38
479	2nd	1.91	0.25
480	3rd	3.51	0.41
481	3rd	3.19	0.44
482	3rd	3.82	0.38
483	3rd	3.51	0.38
484	3rd	4.14	0.44
485	3rd	2.87	0.38
486	3rd	3.82	0.38
487	3rd	3.51	0.38
488	3rd	3.19	0.38
489	3rd	3.51	0.38
490	3rd	3.82	0.41
491	3rd	3.82	0.38
492	3rd	2.87	0.31
493	3rd	3.19	0.41
494	3rd	3.51	0.38
495	3rd	3.19	0.38
496	3rd	3.51	0.44
497	3rd	4.14	0.44
498	3rd	3.82	0.41
499	3rd	3.19	0.38
500	3rd	3.82	0.44
501	3rd	3.82	0.44
502	3rd	4.14	0.41
503	3rd	3.19	0.38
504	3rd	3.82	0.31
505	3rd	3.82	0.38
506	3rd	3.82	0.35
507	3rd	3.51	0.41
508	3rd	3.51	0.44
509	3rd	3.51	0.35
510	3rd	3.51	0.35
511	3rd	4.46	0.38
512	3rd	4.46	0.38
513	3rd	3.51	0.38
514	3rd	3.19	0.31
515	3rd	3.51	0.31
516	3rd	3.19	0.41
517	3rd	3.82	0.41
518	3rd	3.82	0.44
519	3rd	4.14	0.44
520	3rd	3.82	0.44
521	3rd	3.82	0.38
522	3rd	4.14	0.44
523	3rd	4.46	0.41
524	3rd	4.14	0.38
525	3rd	4.46	0.44
526	3rd	3.82	0.44
527	3rd	3.82	0.35
528	3rd	3.82	0.41
529	3rd	3.19	0.38
530	3rd	3.51	0.44
531	3rd	3.19	0.38
532	4th	4.14	0.51
533	2nd	2.17	0.25
534	3rd	3.19	0.38
535	3rd	3.19	0.38
536	3rd	3.51	0.38
537	3rd	3.51	0.38
538	3rd	3.82	0.44
539	3rd	3.19	0.35
540	3rd	3.19	0.31
541	2nd	2.55	0.25
542	3rd	3.51	0.38
543	3rd	3.51	0.35
544	3rd	4.46	0.44
545	3rd	4.46	0.44
546	3rd	3.82	0.38
547	3rd	3.19	0.38
548	3rd	3.51	0.44
549	3rd	2.87	0.31
550	3rd	3.19	0.38
551	3rd	3.51	0.41
552	3rd	3.51	0.38
553	3rd	3.19	0.38
554	3rd	3.51	0.38
555	3rd	3.82	0.44
556	3rd	2.87	0.31
557	3rd	3.19	0.41
558	3rd	3.51	0.31
559	3rd	4.19	0.44
560	2nd	2.55	0.31
561	3rd	3.19	0.38
562	3rd	3.51	0.38
563	2nd	2.23	0.31
564	3rd	3.19	0.38
565	3rd	3.19	0.38
566	3rd	3.82	0.44
567	3rd	3.19	0.31
568	3rd	3.82	0.44
569	3rd	3.51	0.38
570	3rd	3.19	0.38
571	3rd	3.51	0.38
572	3rd	3.19	0.31
573	3rd	3.82	0.35
574	3rd	3.19	0.31
575	3rd	3.19	0.31
576	3rd	2.87	0.31
577	3rd	4.46	0.44
578	2nd	1.91	0.19
579	3rd	3.51	0.44
580	3rd	3.19	0.31
581	3rd	4.14	0.38
582	3rd	3.51	0.38
583	2nd	2.23	0.25
584	3rd	3.19	0.38
585	3rd	3.82	0.38
586	3rd	2.87	0.31
587	3rd	2.87	0.31
588	3rd	3.82	0.41
589	3rd	3.82	0.47
590	3rd	3.51	0.38
591	3rd	3.19	0.38
592	3rd	3.51	0.38
593	3rd	3.19	0.41
594	3rd	3.82	0.41
595	3rd	3.51	0.38
596	3rd	3.82	0.44
597	3rd	3.51	0.35
598	3rd	3.82	0.44
599	3rd	3.19	0.38
600	3rd	3.51	0.38
601	3rd	3.51	0.38
602	3rd	3.82	0.31
603	3rd	3.82	0.38
604	3rd	4.14	0.38
605	3rd	2.87	0.35
606	3rd	3.57	0.35
607	3rd	3.51	0.31
608	3rd	3.19	0.38
609	2nd	2.23	0.25
610	3rd	3.51	0.38
611	3rd	4.14	0.41
612	3rd	2.87	0.31
613	3rd	4.14	0.38
614	3rd	3.51	0.41
615	3rd	3.51	0.35
616	3rd	4.46	0.38
617	3rd	3.82	0.38
618	3rd	3.51	0.31
619	3rd	3.82	0.44
620	3rd	2.87	0.31
621	3rd	3.82	0.38
622	3rd	3.19	0.35
623	3rd	3.51	0.38
624	3rd	3.51	0.38
625	2nd	2.36	0.31
626	3rd	3.51	0.38
627	3rd	2.87	0.31
628	3rd	2.93	0.35
629	3rd	3.51	0.38
630	3rd	3.19	0.44
631	2nd	2.29	0.25
632	3rd	3.31	0.44
633	3rd	3.31	0.31
634	4th	4.14	0.51
635	3rd	3.82	0.38
636	2nd	2.42	0.19
637	3rd	2.93	0.35
638	2nd	1.8	0.3
639	3rd	2	0.4
640	2nd	1.8	0.24
641	2nd	1.9	0.28
642	2nd	1.5	0.26
643	2nd	1.5	0.2
644	2nd	1.7	0.2
645	2nd	2	0.26
646	2nd	1.7	0.22
647	2nd	1.8	0.2
648	2nd	1.9	0.24
649	1st	0.8	0.1
650	2nd	1.5	0.2
651	2nd	1.9	0.26
652	2nd	1.9	0.24
653	1st	1.1	0.16
654	2nd	1.6	0.2
655	2nd	1.7	0.24
656	2nd	1.6	0.24
657	1st	1.4	0.18
658	2nd	1.8	0.26
659	1st	1.4	0.12
660	2nd	2	0.3
661	2nd	1.7	0.3
662	2nd	1.9	0.26
663	1st	1.2	0.18
664	2nd	2	0.32
665	2nd	2.2	0.32
666	2nd	2.2	0.32
667	2nd	2	0.24
668	2nd	1.6	0.24
669	2nd	2.2	0.3
670	2nd	1.9	0.26
671	2nd	2	0.3
672	2nd	2.3	0.32
673	2nd	2.4	0.32
674	2nd	1.7	0.3
675	2nd	2.3	0.28
676	2nd	2.2	0.32
677	2nd	1.8	0.3
678	2nd	1.7	0.22
679	1st	1.4	0.12
680	2nd	1.7	0.28
681	2nd	1.9	0.26
682	2nd	2.2	0.32
683	2nd	2	0.26
684	2nd	1.7	0.2
685	2nd	1.8	0.3
686	2nd	2.1	0.28
687	2nd	1.9	0.24
688	2nd	1.6	0.22
689	2nd	1.94	0.28
690	2nd	2.3	0.32
691	2nd	2.2	0.28
692	2nd	1.6	0.24
693	2nd	1.7	0.24
694	2nd	1.7	0.22
695	2nd	1.8	0.28
696	2nd	2	0.24
697	2nd	2.1	0.28
698	2nd	2	0.3
699	2nd	2.2	0.28
700	2nd	1.7	0.22
701	2nd	1.8	0.22
702	2nd	1.8	0.24
703	2nd	1.6	0.22
704	2nd	2.4	0.28
705	2nd	2.1	0.3
706	2nd	2.1	0.3
707	2nd	1.7	0.22
708	2nd	1.7	0.26
709	2nd	2	0.3
710	2nd	2.1	0.3
711	2nd	1.6	0.2
712	2nd	2	0.3
713	2nd	1.6	0.24
714	2nd	1.8	0.24
715	2nd	1.9	0.22
716	2nd	2.2	0.28
717	2nd	2.2	0.3
718	2nd	2.2	0.3
719	2nd	2.1	0.3
720	2nd	2.4	0.32
721	2nd	1.6	0.22
722	2nd	1.6	0.22
723	2nd	1.7	0.24
724	2nd	2.2	0.32
725	2nd	1.4	0.2
726	2nd	1.9	0.24
727	2nd	1.4	0.2
728	2nd	1.6	0.24
729	2nd	1.4	0.2
730	2nd	1.4	0.2
731	2nd	1.7	0.24
732	2nd	1.9	0.22
733	2nd	1.8	0.26
734	2nd	1.8	0.28
735	2nd	2.1	0.3
736	2nd	1.8	0.28
737	2nd	1.7	0.24
738	1st	1.1	0.12
739	2nd	2.2	0.3
740	2nd	1.9	0.28
741	2nd	1.8	0.26
742	2nd	2	0.28
743	2nd	2	0.26
744	2nd	1.8	0.28
745	2nd	1.6	0.26
746	1st	1.04	0.14
747	2nd	1.9	0.3
748	2nd	2.2	0.3
749	2nd	1.6	0.22
750	2nd	1.84	0.24
751	2nd	1.5	0.2
752	2nd	1.5	0.22
753	2nd	1.6	0.26
754	2nd	1.6	0.26
755	2nd	1.8	0.24
756	2nd	2.2	0.3
757	2nd	1.6	0.28
758	2nd	2.1	0.3
759	2nd	1.4	0.2
760	2nd	1.4	0.22
761	2nd	1.3	0.2
762	2nd	1.7	0.24
763	2nd	2	0.26
764	2nd	1.9	0.24
765	2nd	1.44	0.2
766	2nd	1.7	0.24
767	2nd	1.9	0.24
768	2nd	1.5	0.2
769	1st	1.2	0.12
770	2nd	1.7	0.22
771	2nd	1.8	0.24
772	2nd	1.6	0.2
773	2nd	1.6	0.22
774	2nd	2	0.26
775	2nd	1.7	0.28
776	2nd	1.6	0.24
777	2nd	1.8	0.28
778	2nd	1.4	0.2
779	2nd	2.1	0.26
780	2nd	1.8	0.22
781	2nd	1.6	0.22
782	2nd	1.7	0.24
783	1st	1	0.1
784	2nd	1.9	0.24
785	2nd	1.6	0.24
786	2nd	1.6	0.24
787	2nd	1.3	0.26
788	2nd	1.6	0.26
789	2nd	1.7	0.22
790	2nd	1.5	0.22
791	2nd	1.8	0.22
792	2nd	1.8	0.26
793	2nd	1.7	0.24
794	2nd	1.6	0.22
795	2nd	1.8	0.26
796	2nd	1.9	0.26
797	2nd	1.5	0.2
798	2nd	1.6	0.26
799	2nd	2.1	0.24
800	2nd	1.9	0.24
801	2nd	1.5	0.2
802	2nd	1.6	0.24
803	2nd	2.3	0.24
804	2nd	1.7	0.22
805	2nd	1.6	0.22
806	2nd	1.8	0.22
807	2nd	1.6	0.22
808	2nd	1.9	0.24
809	2nd	1.6	0.22
810	2nd	1.6	0.2
811	2nd	2	0.24
812	2nd	1.8	0.22
813	2nd	2.1	0.28
814	2nd	1.9	0.24
815	2nd	1.8	0.24
816	2nd	1.8	0.24
817	2nd	1.7	0.24
818	2nd	1.9	0.22
819	2nd	1.4	0.2
820	2nd	1.7	0.22
821	2nd	1.5	0.2
822	2nd	1.6	0.22
823	2nd	1.7	0.22
824	2nd	1.6	0.22
825	2nd	1.9	0.24
826	2nd	1.9	0.24
827	2nd	1.6	0.22
828	2nd	2.2	0.26
829	2nd	1.4	0.2
830	2nd	1.5	0.26
831	2nd	1.9	0.28
832	2nd	1.8	0.26
833	2nd	1.8	0.26
834	2nd	1.5	0.22
835	2nd	1.8	0.22
836	2nd	1.6	0.24
837	2nd	2.1	0.26
